# Supplementary material for: Ribonuclease D Processes a Small RNA Regulator of Multicellular Development in Myxobacteria
Source: Genes (Basel). 2023 May 9;14(5):1061. doi: 10.3390/genes14051061 (PMC10217877; doi:10.3390/genes14051061)
Supplement: Supplementary file 1 [file genes-14-01061-s001.zip]

Archive with 1 entries (1 files):
- Figure S1 and Figure S2.pdf
